# Supplementary material for: Does Ultrasound Guidance Improve the Effectiveness of Neurotoxin Injections in Patients with Cervical Dystonia? (A Prospective, Partially-Blinded, Clinical Study)
Source: Toxins (Basel). 2022 Sep 28;14(10):674. doi: 10.3390/toxins14100674 (PMC9610638; doi:10.3390/toxins14100674)
Supplement: Supplementary file 1 [file toxins-14-00674-s001.zip]

Archive with 2 entries (2 files):
- toxins-1880524-Supplementary File S1-done.pdf
- toxins-1880524-Supplementary File S2-done.pdf
